# Supplementary material for: Comparative metabolomic analysis of polyphenic horn development in the dung beetle Onthophagus taurus
Source: PLoS One. 2022 Mar 17;17(3):e0265222. doi: 10.1371/journal.pone.0265222 (PMC8929603; doi:10.1371/journal.pone.0265222)
Supplement: S1 Table — All compounds including unannotated (no MS/MS match, hence only the chemical formula) ones are also listed. (XLSX) [file pone.0265222.s006.xlsx]

## Sheet: Sheet1
	LM/SM				LF/LM				SF/LM				LF/SF				LF/SM				SF/SM
	Name	Log2 Fold Change	P-value		Name	Log2 Fold Change	P-value		Name	Log2 Fold Change	P-value		Name	Log2 Fold Change	P-value		Name	Log2 Fold Change	P-value		Name	Log2 Fold Change	P-value
	(2S)-5-Carbamimidamido-2-(2-oxo-1-azetidinyl)pentanoic acid	-0.96	7.27293e-05		Glu-Met	-1.01	0.000150158		oxiracetam	3.19	0.000312459		Pipecolic acid	-1.77	0.0016883		Pipecolic acid	-1.94	0.00081652		CNQX	0.56	0.00790164
	oxiracetam	-3.48	0.000338277		Pipecolic acid	-1.83	0.000575306		pyroglutamine	-1.52	0.00108113		oxiracetam	-2.64	0.00475363		oxiracetam	-2.93	0.00519916		MFCD00004231	-1.59	0.0154177
	Elvitegravir	1.15	0.00109272		(2S)-5-Carbamimidamido-2-(2-oxo-1-azetidinyl)pentanoic acid	0.6	0.0032814		N-Acetyl-L-glutamine	-1.52	0.0010859		Oleic acid	1.72	0.00832964		Hydantoin-5-propionic acid	1.34	0.00871521		α-Lactose	1.1	0.0312972
	pyroglutamine	1.24	0.00109542		L-Phenylalanine	-0.57	0.0190269		(2S)-5-Carbamimidamido-2-(2-oxo-1-azetidinyl)pentanoic acid	0.68	0.0023151		Acamprosate	-2.03	0.00990574		Glycerol 3-phosphate	-2.09	0.0103717		4163	-2.46	0.0350436
	N-Acetyl-L-glutamine	1.24	0.00113578		pyroglutamine	-1.04	0.0213894		Pentadecanoic acid	-1.76	0.00368152		Sinapinic acid-O-sulphate	-1.83	0.020033		Elvitegravir	0.86	0.0131799		Elvitegravir	0.92	0.0361246
	Υ-Aminobutyric acid (GABA)	1.31	0.00119769		N-Acetyl-L-glutamine	-1.03	0.0226646		Oleic acid	-2.25	0.00376839		2,3-Dimethoxy-5-methyl-6-(3-methyl-2-buten-1-yl)-1,4-benzenediol	4.2	0.0224607		Glu-Met	-0.59	0.0171306		Ornithine	-0.71	0.0409947
	Hydantoin-5-propionic acid	1.42	0.00136366		epsilon-(gamma-Glutamyl)-lysine	-0.77	0.0289987		Piracetam	-0.77	0.00414076		N,N-Dihydroxy-L-tryptophan	-1.7	0.0321875		D-Xylonic acid	-1.58	0.0194851
	Glycerol 3-phosphate	-2.72	0.0025094		Ethylmalonic acid	-1.61	0.0400843		N,N-Dihydroxy-L-tryptophan	1.96	0.00628194		Pentadecanoic acid	1.16	0.0379491		Tertatolol	-2.71	0.0232629
	N-[(7,8-dihydropterin-6-yl)methyl]-4-(beta-D-ribofuranosyl)aniline 5'-phosphate	1.06	0.00254906		D-(-)-Glutamine	1.03	0.040145		Υ-Aminobutyric acid (GABA)	-1.06	0.00937794		D-Xylonic acid	-1.9	0.0379685		L-Dopa	-0.93	0.0350087
	5-Aminovaleric acid	0.59	0.00339558		D-(-)-Glutamine	-0.49	0.0417993		3-(4-Morpholinyl)propanal	2.58	0.0115407		2444643WXK	2.93	0.0406682		N,N-Dihydroxy-L-tryptophan	-1.51	0.0350841
	epsilon-(gamma-Glutamyl)-lysine	0.79	0.00346038		Piracetam	-0.64	0.0422676		Glycylglutamic acid	-0.8	0.0146669		Tertatolol	-3.11	0.0414857		Hept-2-ulose	-2.04	0.0418558
	Gln-Gln	1.33	0.00449339		Υ-Aminobutyric acid (GABA)	-0.8	0.0435324		2444643WXK	-3.45	0.0151111		Glu-Met	-0.52	0.042554		N-[(7,8-dihydropterin-6-yl)methyl]-4-(beta-D-ribofuranosyl)aniline 5'-phosphate	0.58	0.0430908
	D-(-)-Glutamine	0.65	0.0051896		val-glu	-0.66	0.046633		epsilon-(gamma-Glutamyl)-lysine	-0.79	0.0171387
	Aciclovir	1.17	0.0061723		Aciclovir	-0.86	0.0498088		pyroglutamylglycine	-0.77	0.0172728
	N,N-Dihydroxy-L-tryptophan	-1.78	0.00682921						Aciclovir	-0.9	0.0179126
	N,N-dimethylarginine	-0.53	0.00782501						Hydantoin-5-propionic acid	-1.07	0.019026
	Piracetam	0.81	0.00814409						N-Acetyl-DL-glutamic acid	0.91	0.0194422
	Homocitrulline	-2.37	0.0146053						2-phosphinomethylmalic acid	-2.33	0.0205549
	3-(6-hydroxyindol-3-yl)lactic acid	-3.85	0.0169396						DL-Lysine	-0.81	0.0225736
	Hept-2-ulose	-2.9	0.0188013						9-Chloro-10-hydroxyhexadecanoic acid	-1.97	0.0286034
	D-Xylonic acid	-2.53	0.0190428						Glu-Met	-0.48	0.0320868
	Glycylglutamic acid	0.85	0.0204834						D-(-)-Glutamine	-0.57	0.0347478
	DL-Lysine	0.54	0.0205023						5-BETA-D-RIBOFURANOSYLPICOLINAMIDE ADENINE-DINUCLEOTIDE	0.72	0.0353803
	tert-Butyl 3-amino-1-methyl-2,3-dioxopropylcarbamate	-1.8	0.0210941						Arg-Glu	-0.82	0.035501
	N-Acetyl-DL-glutamic acid	-0.86	0.0214649						D-Xylonic acid	2.85	0.0357509
	pyroglutamylglycine	0.78	0.0231047						D-(-)-Glutamine	1.19	0.0357627
	L-alpha-Glutamyl-L-glutamine	0.8	0.0246967						1,2,3,4-tetrahydro-beta-carboline-3-carboxylic acid	0.81	0.0422461
	Xylitol	-0.73	0.0257447						L-alpha-Glutamyl-L-glutamine	-0.95	0.0475473
	Glycerol 3-phosphate	0.87	0.0312789						N,N-dimethylarginine	0.49	0.0483091
	Homovanillic acid sulfate	3.95	0.0325834
	Tertatolol	-2.07	0.0328304
	Citric acid	0.61	0.0344747
	Glycerol 3-phosphate	1.08	0.0356368
	4-Methoxybenzaldehyde	-2.61	0.0400169
